# Supplementary material for: Mesenchymal Stem Cell-Derived Exosomes Ameliorate Alzheimer’s Disease Pathology and Improve Cognitive Deficits
Source: Biomedicines. 2021 May 24;9(6):594. doi: 10.3390/biomedicines9060594 (PMC8225157; doi:10.3390/biomedicines9060594)
Supplement: Supplementary file 1 [file biomedicines-09-00594-s001.zip]

Archive with 1 entries (1 files):
- biomedicines-1205579-supplementary.pdf
